# Supplementary material for: Effect of pH on the Emergent Viscoelastic Properties of Cationic Phenylalanine-Derived Supramolecular Hydrogels
Source: Gels. 2025 Nov 1;11(11):877. doi: 10.3390/gels11110877 (PMC12652706; doi:10.3390/gels11110877)
Supplement: Supplementary file 1 [file gels-11-00877-s001.zip]

Archive with 1 entries (1 files):
- gels-3905125-supplementary.pdf
